# Supplementary material for: Scutellaria baicalensis Attenuated Neurological Impairment by Regulating Programmed Cell Death Pathway in Ischemic Stroke Mice
Source: Cells. 2023 Aug 23;12(17):2133. doi: 10.3390/cells12172133 (PMC10486384; doi:10.3390/cells12172133)
Supplement: Supplementary file 1 [file cells-12-02133-s001.zip]

Archive with 1 entries (1 files):
- cells-2543700-supplementary.pdf
